# Supplementary material for: Early Life Stress (ELS) Effects on Fetal and Adult Bone Development
Source: Children (Basel). 2023 Jan 3;10(1):102. doi: 10.3390/children10010102 (PMC9856960; doi:10.3390/children10010102)
Supplement: Supplementary file 1 [file children-10-00102-s001.zip]

Archive with 1 entries (1 files):
- children-2072465-supplementary.pdf
